# Supplementary material for: LMCSleepNet: A Lightweight Multi-Channel Sleep Staging Model Based on Wavelet Transform and Muli-Scale Convolutions
Source: Sensors (Basel). 2025 Oct 2;25(19):6065. doi: 10.3390/s25196065 (PMC12527093; doi:10.3390/s25196065)
Supplement: Supplementary file 1 [file sensors-25-06065-s001.zip]

Archive with 1 entries (1 files):
- sensors-3805197-supplementary.pdf
